# Supplementary material for: Comparative Analysis of the Gut Microbiota of Adult Mosquitoes From Eight Locations in Hainan, China
Source: Front Cell Infect Microbiol. 2020 Dec 15;10:596750. doi: 10.3389/fcimb.2020.596750 (PMC7769952; doi:10.3389/fcimb.2020.596750)
Supplement: Supplementary file 3 [file Table_1.xlsx]

## Sheet: Sheet1
Table S1 Total of raw reads and clean reads (mean ± SE) of mosquito samples in eight localities
Total group name	SampleName	RawReads	CleanReads
HK-AAL	CWAAL1	70891	68031
	CWAAL2	72279	63213
	XHAAL	35568	28714
HK-CPI	XYCPI1	56087	52400
	XYCPI2	72649	68035
	XYCPI3	75244	67931
	XHCPI1	35283	32180
	XHCPI2	51493	47317
	XHCPI3	35079	28335
HK-ASU	SWASU1	73236	68226
	SWASU2	72354	66109
	SWASU3	72157	66638
HK-CGE	XYCGE	72319	67306
WC-AAL	JBAAL1	74522	67642
	JBAAL2	70911	66202
	JBAAL3	60096	55382
	YTAAL1	61277	53634
	YTAAL2	61218	53436
	YTAAL3	61218	53351
	WCAAL1	71301	66597
	WCAAL2	72477	67655
	WCAAL3	59782	55487
WC-ASU	HSASU1	69047	63535
	HSASU2	62631	58288
	HSASU3	70917	67019
	TRASU1	70811	67044
	TRASU2	58347	55197
	TRASU3	67516	64642
	WCASU1	65843	61623
WC-CPA	HSCPA1	77145	69225
DA-AAL	FJAAL1	58781	54226
	FJAAL2	58155	52649
	FJAAL3	56753	53283
DA-CPA	FJCPA1	63410	53878
	FJCPA2	62335	54150
	FJCPA3	60284	54118
	FJCPA4	61696	53594
	FJCPA5	62475	53331
	FJCPA6	62881	54154
TC-AAL	FMAAL1	58447	52931
	FMAAL2	72311	54190
	FMAAL3	67713	54154
TC-CPA	FMCPA1	67044	54266
	FMCPA2	66008	55104
	FMCPA3	73137	55777
LS-AAL	GLZAAL1	58230	54016
	GLZAAL2	57829	53405
	GLZAAL3	60164	53299
LS-AGA	XAAGA1	57858	53699
	XAAGA2	58275	53314
	XAAGA3	58675	54132
WZS-AAL	CBAAL1	61734	54168
	CBAAL2	60225	53837
	CBAAL3	61670	54509
WZS-CPI	CBCPI1	62615	53599
	CBCPI2	64400	54173
	CBCPI3	63253	53067
WZS-ASU	WZSOASU1	63376	53958
	WZSOASU2	61700	53868
	WZSOASU3	64615	53502
	WZSASU1	60617	53879
	WZSASU2	62315	54195
	WZSASU3	60458	52642
	CHOASU1	57868	52847
SY-AAL	NBAAL1	56890	52681
	NBAAL2	57483	52904
	NBAAL3	55997	52694
	CCAAL1	57124	53717
	CCAAL2	57182	53787
	CCAAL3	57690	53796
	SYAAL1	67396	62515
	SYAAL2	59038	55249
	SYAAL3	68797	61006
SY-ASU	NYASU1	58182	53889
	NYASU2	59052	53825
	NYASU3	59084	53503
LD-AAL	XHXAAL1	65540	54327
	XHXAAL2	60556	53759
	XHXAAL3	67812	54606
	LMAAL1	72616	54411
	LMAAL2	68393	53822
	LMAAL3	68627	54599
Sum		5154464	4585398
Mean		62859.3	55919.5
SE		7871.44	7457.93
