# Supplementary material for: Comparative Analysis of the Gut Microbiota of Adult Mosquitoes From Eight Locations in Hainan, China
Source: Front Cell Infect Microbiol. 2020 Dec 15;10:596750. doi: 10.3389/fcimb.2020.596750 (PMC7769952; doi:10.3389/fcimb.2020.596750)
Supplement: Supplementary file 4 [file Table_2.xlsx]

## Sheet: Sheet1
Table S2 Total of OTU numbers belonging to phyla, family and genus
#OTUId Abundance	phyla	families	genera
Otu1219	Acidobacteria	Acetobacteraceae	Acidovorax
Otu1218	Actinobacteria	Actinomycetaceae	Acinetobacter
Otu1217	Armatimonadetes	Aeromonadaceae	Actinomyces
Otu1216	BRC1	Bacillaceae	Actinomycetospora
Otu1215	Bacteroidetes	Bartonellaceae	Asticcacaulis
Otu1214	Chlamydiae	Borreliaceae	Bacillus
Otu1213	Chlorobi	Carnobacteriaceae	Brevibacillus
Otu1212	Chloroflexi	Caulobacteraceae	C39
Otu1211	Cyanobacteria	Cellulomonadaceae	Carnobacterium
Otu1210	Fibrobacteres	Comamonadaceae	Cellulomonas
Otu1329	Firmicutes	Enterobacteriaceae	Chromobacterium
Otu1328	Fusobacteria	Enterococcaceae	Chryseobacterium
Otu1323	GN02	Flavobacteriaceae	Comamonas
Otu1322	Gemmatimonadetes	Halomonadaceae	Dysgonomonas
Otu1321	Lentisphaerae	Hyphomicrobiaceae	Elizabethkingia
Otu1320	NKB19	Lachnospiraceae	Enterobacter
Otu1327	Planctomycetes	Leuconostocaceae	Enterococcus
Otu1326	Proteobacteria	Methylobacteriaceae	Erwinia
Otu1325	SBR1093	Microbacteriaceae	Escherichia
Otu1324	Spirochaetes	Micrococcaceae	Gluconobacter
Otu318	Synergistetes	Micromonosporaceae	Lactococcus
Otu319	TM6	Moraxellaceae	Leuconostoc
Otu310	TM7	Mycobacteriaceae	Morganella
Otu311	Tenericutes	Neisseriaceae	Mycobacterium
Otu312	Thermi	Paenibacillaceae	Novispirillum
Otu313	Thermotogae	Paraprevotellaceae	Paenibacillus
Otu314	Verrucomicrobia	Porphyromonadaceae	Prevotella
Otu315	WPS-2	Prevotellaceae	Providencia
Otu316	Unclassified	Pseudomonadaceae	Pseudomonas
Otu317		Pseudonocardiaceae	Pseudonocardia
Otu338		Rhodocyclaceae	Rickettsia
Otu798		Rhodospirillaceae	Rubrobacter
Otu799		Rickettsiaceae	Serratia
Otu794		Rubrobacteraceae	Sphingomonas
Otu795		Ruminococcaceae	Spironema
Otu796		Sphingomonadaceae	Staphylococcus
Otu797		Staphylococcaceae	Streptomyces
Otu790		Streptococcaceae	Swaminathania
Otu791		Streptomycetaceae	Thermus
Otu792		Thermaceae	Thorsellia
Otu793		Weeksellaceae	Wolbachia
Otu1037		Xanthomonadaceae	Unclassified
Otu1036		Unclassified	Others(<0.5%)
Otu1035		Others(<0.5%)
Otu1034
Otu1033
Otu1032
Otu558
Otu559
Otu556
Otu557
Otu554
Otu555
Otu552
Otu553
Otu550
Otu551
Otu776
Otu777
Otu774
Otu775
Otu772
Otu773
Otu954
Otu955
Otu958
Otu959
Otu778
Otu779
Otu174
Otu175
Otu176
Otu177
Otu170
Otu171
Otu172
Otu173
Otu178
Otu179
Otu61
Otu60
Otu63
Otu62
Otu65
Otu64
Otu67
Otu66
Otu69
Otu68
Otu1040
Otu1041
Otu197
Otu1208
Otu1209
Otu1204
Otu1205
Otu1206
Otu1207
Otu1201
Otu1202
Otu1203
Otu1048
Otu1049
Otu1338
Otu1339
Otu1330
Otu1331
Otu1332
Otu1333
Otu1334
Otu1335
Otu1336
Otu1337
Otu789
Otu788
Otu783
Otu782
Otu781
Otu780
Otu787
Otu786
Otu785
Otu784
Otu1024
Otu1025
Otu1026
Otu1027
Otu1020
Otu1021
Otu1022
Otu1023
Otu545
Otu544
Otu547
Otu546
Otu1028
Otu1029
Otu543
Otu542
Otu765
Otu764
Otu943
Otu766
Otu945
Otu760
Otu947
Otu946
Otu949
Otu948
Otu769
Otu768
Otu307
Otu306
Otu305
Otu304
Otu303
Otu302
Otu301
Otu300
Otu309
Otu308
Otu163
Otu162
Otu161
Otu160
Otu167
Otu166
Otu165
Otu164
Otu169
Otu168
Otu1031
Otu1030
Otu72
Otu73
Otu70
Otu71
Otu76
Otu77
Otu74
Otu75
Otu78
Otu79
Otu1039
Otu1038
Otu952
Otu953
Otu950
Otu951
Otu956
Otu957
Otu1239
Otu1238
Otu770
Otu1231
Otu1230
Otu1233
Otu771
Otu1235
Otu1234
Otu1237
Otu1236
Otu893
Otu892
Otu891
Otu890
Otu897
Otu896
Otu671
Otu894
Otu1305
Otu1304
Otu1307
Otu1306
Otu1301
Otu1300
Otu1303
Otu1302
Otu1309
Otu1308
Otu1011
Otu1010
Otu1013
Otu1012
Otu1015
Otu1014
Otu1017
Otu1016
Otu570
Otu571
Otu572
Otu573
Otu574
Otu575
Otu576
Otu577
Otu750
Otu751
Otu752
Otu753
Otu754
Otu755
Otu756
Otu209
Otu758
Otu759
Otu976
Otu977
Otu970
Otu971
Otu972
Otu201
Otu682
Otu683
Otu680
Otu681
Otu686
Otu687
Otu684
Otu685
Otu688
Otu689
Otu372
Otu373
Otu370
Otu371
Otu376
Otu377
Otu374
Otu375
Otu378
Otu379
Otu703
Otu702
Otu701
Otu700
Otu198
Otu199
Otu196
Otu707
Otu194
Otu195
Otu192
Otu193
Otu190
Otu191
Otu705
Otu704
Otu996
Otu997
Otu994
Otu995
Otu992
Otu993
Otu990
Otu991
Otu998
Otu999
Otu49
Otu48
Otu47
Otu46
Otu45
Otu44
Otu43
Otu42
Otu41
Otu40
Otu1226
Otu1227
Otu1224
Otu1225
Otu1222
Otu1223
Otu1220
Otu1221
Otu1228
Otu1229
Otu1312
Otu1313
Otu1310
Otu1311
Otu1316
Otu1317
Otu1314
Otu1315
Otu1318
Otu1319
Otu567
Otu566
Otu565
Otu564
Otu563
Otu562
Otu561
Otu560
Otu569
Otu568
Otu1008
Otu1009
Otu1006
Otu1007
Otu1004
Otu1005
Otu1002
Otu1003
Otu1000
Otu1001
Otu969
Otu968
Otu219
Otu218
Otu749
Otu748
Otu747
Otu962
Otu745
Otu744
Otu967
Otu966
Otu965
Otu964
Otu1180
Otu691
Otu690
Otu693
Otu692
Otu695
Otu694
Otu697
Otu696
Otu699
Otu698
Otu361
Otu360
Otu363
Otu362
Otu365
Otu364
Otu367
Otu366
Otu369
Otu368
Otu1344
Otu189
Otu188
Otu185
Otu184
Otu187
Otu186
Otu181
Otu180
Otu183
Otu182
Otu985
Otu984
Otu987
Otu986
Otu981
Otu980
Otu983
Otu982
Otu339
Otu989
Otu988
Otu336
Otu337
Otu58
Otu59
Otu50
Otu51
Otu52
Otu53
Otu54
Otu55
Otu56
Otu57
Otu240
Otu1253
Otu1252
Otu1251
Otu1250
Otu1257
Otu1256
Otu1255
Otu1254
Otu1259
Otu1258
Otu349
Otu348
Otu439
Otu438
Otu343
Otu342
Otu341
Otu340
Otu347
Otu346
Otu345
Otu344
Otu512
Otu513
Otu510
Otu511
Otu516
Otu517
Otu514
Otu515
Otu518
Otu519
Otu1079
Otu1078
Otu1073
Otu1072
Otu1071
Otu1070
Otu1077
Otu1076
Otu1075
Otu1074
Otu228
Otu229
Otu738
Otu739
Otu220
Otu221
Otu222
Otu223
Otu224
Otu225
Otu226
Otu227
Otu1107
Otu1106
Otu1105
Otu1104
Otu358
Otu359
Otu428
Otu429
Otu354
Otu355
Otu356
Otu357
Otu350
Otu351
Otu1109
Otu353
Otu646
Otu647
Otu644
Otu645
Otu642
Otu643
Otu640
Otu641
Otu648
Otu649
Otu1232
Otu1186
Otu1240
Otu1241
Otu1242
Otu1243
Otu1244
Otu1245
Otu1246
Otu1247
Otu1248
Otu1249
Otu83
Otu82
Otu81
Otu80
Otu87
Otu86
Otu85
Otu84
Otu89
Otu88
Otu975
Otu595
Otu501
Otu500
Otu503
Otu502
Otu505
Otu504
Otu507
Otu506
Otu509
Otu508
Otu1068
Otu1069
Otu1060
Otu1061
Otu1062
Otu1063
Otu1064
Otu1065
Otu1066
Otu1067
Otu729
Otu728
Otu721
Otu720
Otu723
Otu722
Otu725
Otu724
Otu727
Otu726
Otu1114
Otu1115
Otu1116
Otu1117
Otu1110
Otu1111
Otu1112
Otu1113
Otu435
Otu434
Otu437
Otu436
Otu431
Otu430
Otu433
Otu432
Otu655
Otu654
Otu657
Otu656
Otu651
Otu650
Otu653
Otu652
Otu659
Otu658
Otu448
Otu449
Otu237
Otu236
Otu235
Otu234
Otu233
Otu232
Otu231
Otu230
Otu239
Otu238
Otu440
Otu441
Otu8
Otu9
Otu6
Otu7
Otu4
Otu5
Otu2
Otu3
Otu1
Otu963
Otu746
Otu961
Otu960
Otu743
Otu742
Otu741
Otu740
Otu1279
Otu1278
Otu1275
Otu1274
Otu1277
Otu1276
Otu1271
Otu1270
Otu1273
Otu1272
Otu98
Otu99
Otu94
Otu95
Otu96
Otu97
Otu90
Otu91
Otu92
Otu93
Otu1055
Otu1054
Otu1057
Otu1056
Otu1051
Otu1050
Otu1053
Otu1052
Otu534
Otu535
Otu536
Otu537
Otu1059
Otu1058
Otu532
Otu533
Otu1297
Otu1296
Otu1295
Otu1294
Otu1293
Otu1292
Otu1291
Otu1290
Otu1299
Otu1298
Otu408
Otu409
Otu1123
Otu1122
Otu1125
Otu1124
Otu1127
Otu1126
Otu1129
Otu1128
Otu402
Otu403
Otu404
Otu405
Otu406
Otu407
Otu660
Otu661
Otu662
Otu663
Otu664
Otu665
Otu666
Otu667
Otu884
Otu885
Otu886
Otu887
Otu880
Otu881
Otu882
Otu883
Otu390
Otu391
Otu392
Otu393
Otu394
Otu395
Otu396
Otu397
Otu398
Otu399
Otu714
Otu715
Otu716
Otu717
Otu710
Otu711
Otu712
Otu713
Otu248
Otu249
Otu718
Otu719
Otu866
Otu867
Otu864
Otu865
Otu862
Otu863
Otu860
Otu861
Otu868
Otu869
Otu1268
Otu1269
Otu1262
Otu1263
Otu1260
Otu1261
Otu1266
Otu1267
Otu1264
Otu1265
Otu1042
Otu1043
Otu529
Otu528
Otu1046
Otu1047
Otu1044
Otu1045
Otu523
Otu522
Otu521
Otu520
Otu527
Otu526
Otu525
Otu524
Otu1284
Otu1285
Otu1286
Otu1287
Otu1280
Otu1281
Otu1282
Otu1283
Otu1288
Otu1289
Otu417
Otu416
Otu415
Otu414
Otu413
Otu412
Otu411
Otu410
Otu419
Otu418
Otu1138
Otu1139
Otu1136
Otu1137
Otu1134
Otu1135
Otu1132
Otu1133
Otu1130
Otu1131
Otu899
Otu898
Otu679
Otu678
Otu677
Otu676
Otu675
Otu674
Otu673
Otu672
Otu895
Otu670
Otu389
Otu388
Otu387
Otu386
Otu385
Otu384
Otu383
Otu382
Otu381
Otu380
Otu251
Otu250
Otu253
Otu252
Otu255
Otu254
Otu257
Otu256
Otu259
Otu258
Otu709
Otu708
Otu875
Otu874
Otu877
Otu876
Otu871
Otu870
Otu873
Otu872
Otu879
Otu878
Otu549
Otu548
Otu541
Otu540
Otu941
Otu940
Otu767
Otu942
Otu761
Otu944
Otu763
Otu762
Otu462
Otu463
Otu460
Otu461
Otu466
Otu467
Otu464
Otu465
Otu468
Otu469
Otu1149
Otu1148
Otu1143
Otu1142
Otu1141
Otu1140
Otu1147
Otu1146
Otu1145
Otu1144
Otu608
Otu609
Otu602
Otu603
Otu600
Otu601
Otu606
Otu607
Otu604
Otu605
Otu268
Otu269
Otu264
Otu265
Otu266
Otu267
Otu260
Otu261
Otu262
Otu263
Otu116
Otu117
Otu114
Otu115
Otu112
Otu113
Otu110
Otu111
Otu118
Otu119
Otu286
Otu287
Otu284
Otu285
Otu282
Otu283
Otu280
Otu281
Otu288
Otu289
Otu840
Otu841
Otu842
Otu843
Otu844
Otu845
Otu846
Otu847
Otu848
Otu849
Otu420
Otu706
Otu538
Otu539
Otu530
Otu531
Otu471
Otu470
Otu473
Otu472
Otu475
Otu474
Otu477
Otu476
Otu479
Otu478
Otu1158
Otu1159
Otu1150
Otu1151
Otu1152
Otu1153
Otu1154
Otu1155
Otu1156
Otu1157
Otu619
Otu618
Otu611
Otu610
Otu613
Otu612
Otu615
Otu614
Otu617
Otu616
Otu279
Otu278
Otu273
Otu272
Otu271
Otu270
Otu277
Otu276
Otu275
Otu274
Otu105
Otu104
Otu107
Otu106
Otu101
Otu100
Otu103
Otu102
Otu109
Otu108
Otu295
Otu294
Otu297
Otu296
Otu291
Otu290
Otu293
Otu292
Otu299
Otu298
Otu325
Otu324
Otu327
Otu326
Otu321
Otu320
Otu323
Otu322
Otu859
Otu858
Otu857
Otu856
Otu855
Otu854
Otu853
Otu852
Otu851
Otu850
Otu1121
Otu1120
Otu400
Otu1389
Otu1388
Otu401
Otu1385
Otu1384
Otu1387
Otu1386
Otu1381
Otu1380
Otu1383
Otu1382
Otu149
Otu148
Otu888
Otu889
Otu1099
Otu1098
Otu1091
Otu1090
Otu1093
Otu1092
Otu1095
Otu1094
Otu1097
Otu1096
Otu668
Otu669
Otu598
Otu599
Otu592
Otu593
Otu590
Otu591
Otu596
Otu597
Otu594
Otu144
Otu147
Otu146
Otu1165
Otu1164
Otu1167
Otu1166
Otu1161
Otu1160
Otu1163
Otu1162
Otu444
Otu445
Otu446
Otu447
Otu1169
Otu1168
Otu442
Otu443
Otu1367
Otu1366
Otu1365
Otu1364
Otu1363
Otu1362
Otu1361
Otu1360
Otu1369
Otu1368
Otu130
Otu131
Otu132
Otu133
Otu134
Otu135
Otu136
Otu137
Otu138
Otu139
Otu918
Otu919
Otu916
Otu917
Otu914
Otu915
Otu912
Otu913
Otu910
Otu911
Otu624
Otu625
Otu626
Otu627
Otu620
Otu621
Otu622
Otu623
Otu628
Otu629
Otu242
Otu828
Otu829
Otu243
Otu822
Otu823
Otu820
Otu821
Otu826
Otu827
Otu824
Otu825
Otu241
Otu246
Otu247
Otu244
Otu245
Otu1420
Otu1421
Otu1422
Otu1398
Otu1399
Otu1392
Otu1393
Otu1390
Otu1391
Otu1396
Otu1397
Otu1394
Otu1395
Otu29
Otu28
Otu25
Otu24
Otu27
Otu26
Otu21
Otu20
Otu23
Otu22
Otu1086
Otu1087
Otu1084
Otu1085
Otu1082
Otu1083
Otu1080
Otu1081
Otu1088
Otu1089
Otu589
Otu588
Otu581
Otu580
Otu583
Otu582
Otu585
Otu584
Otu587
Otu586
Otu1172
Otu1173
Otu1170
Otu458
Otu1176
Otu1177
Otu1174
Otu1175
Otu453
Otu452
Otu451
Otu450
Otu457
Otu456
Otu455
Otu454
Otu1374
Otu1375
Otu1376
Otu1377
Otu1370
Otu1371
Otu1372
Otu1373
Otu1378
Otu1379
Otu459
Otu1171
Otu1178
Otu1179
Otu129
Otu128
Otu127
Otu126
Otu125
Otu124
Otu123
Otu122
Otu121
Otu120
Otu909
Otu908
Otu905
Otu904
Otu907
Otu906
Otu901
Otu900
Otu903
Otu902
Otu633
Otu632
Otu631
Otu630
Otu637
Otu636
Otu635
Otu634
Otu639
Otu638
Otu839
Otu838
Otu831
Otu830
Otu833
Otu832
Otu835
Otu834
Otu837
Otu836
Otu732
Otu733
Otu730
Otu731
Otu736
Otu737
Otu734
Otu735
Otu1419
Otu1418
Otu1415
Otu1414
Otu1417
Otu1416
Otu1411
Otu1410
Otu1413
Otu1412
Otu38
Otu39
Otu36
Otu37
Otu34
Otu35
Otu32
Otu33
Otu30
Otu31
Otu1103
Otu1102
Otu1101
Otu1100
Otu426
Otu427
Otu424
Otu425
Otu1189
Otu1188
Otu1187
Otu422
Otu1185
Otu1184
Otu1183
Otu1182
Otu1181
Otu423
Otu1341
Otu1340
Otu1343
Otu1342
Otu1345
Otu352
Otu1347
Otu1346
Otu1349
Otu1348
Otu421
Otu480
Otu481
Otu482
Otu483
Otu484
Otu485
Otu486
Otu487
Otu488
Otu489
Otu334
Otu335
Otu332
Otu333
Otu330
Otu331
Otu158
Otu159
Otu152
Otu153
Otu150
Otu151
Otu156
Otu157
Otu154
Otu155
Otu938
Otu939
Otu930
Otu931
Otu932
Otu933
Otu934
Otu935
Otu936
Otu937
Otu804
Otu805
Otu806
Otu807
Otu800
Otu801
Otu802
Otu803
Otu808
Otu809
Otu1108
Otu215
Otu214
Otu1408
Otu1409
Otu1402
Otu1403
Otu1400
Otu1401
Otu1406
Otu1407
Otu1404
Otu1405
Otu217
Otu216
Otu211
Otu210
Otu213
Otu212
Otu1198
Otu1199
Otu1194
Otu1195
Otu1196
Otu1197
Otu1190
Otu1191
Otu1192
Otu1193
Otu1358
Otu1359
Otu1356
Otu1357
Otu1354
Otu1355
Otu1352
Otu1353
Otu1350
Otu1351
Otu329
Otu328
Otu499
Otu498
Otu497
Otu496
Otu495
Otu494
Otu493
Otu492
Otu491
Otu490
Otu1118
Otu927
Otu926
Otu925
Otu924
Otu923
Otu922
Otu921
Otu920
Otu141
Otu140
Otu143
Otu142
Otu145
Otu1119
Otu929
Otu928
Otu813
Otu812
Otu811
Otu810
Otu817
Otu816
Otu815
Otu814
Otu819
Otu818
Otu11
Otu578
Otu579
Otu1019
Otu1018
Otu978
Otu979
Otu206
Otu208
Otu757
Otu974
Otu207
Otu204
Otu205
Otu202
Otu203
Otu14
Otu15
Otu16
Otu17
Otu10
Otu200
Otu12
Otu13
Otu973
Otu18
Otu19
