# Supplementary material for: Comparative Analysis of the Gut Microbiota of Adult Mosquitoes From Eight Locations in Hainan, China
Source: Front Cell Infect Microbiol. 2020 Dec 15;10:596750. doi: 10.3389/fcimb.2020.596750 (PMC7769952; doi:10.3389/fcimb.2020.596750)
Supplement: Supplementary file 5 [file Table_3.xlsx]

## Sheet: phyla
Table S3 Average of mean relative abundances and of bacterial phyla associated with six species of mosquitoes at eight sites
	DA-AAL	DA-CPA	HK-AAL	HK-ASU	HK-CGE	HK-CPI	LD-AAL	LS-AAL	LS-AGA	SY-AAL	SY-ASU	TC-AAL	TC-CPA	WC-AAL	WC-ASU	WC-CPA	WZS-AAL	WZS-ASU	WZS-CPI	Average
Proteobacteria	95.9263	95.4203	77.0438	92.2309	97.3657	64.227	66.4539	96.4579	94.8352	96.9595	97.8796	98.2625	77.5391	66.116	5.0379	34.6719	25.2367	56.6434	99.4339	75.6706
Firmicutes	1.25666	1.02593	6.25992	3.02728	0.457154	22.3817	7.32197	1.53925	0.781679	1.53689	1.47351	1.47001	2.23274	20.5483	47.704	17.4579	38.4877	22.0899	0.075221	10.3751
Bacteroidetes	1.71422	2.74221	0.606699	0.448618	0.011348	1.55735	0.645509	0.223172	0.129535	0.230919	0.118006	0.073468	12.8874	6.64069	45.6993	0.9344	35.8572	19.9357	0.085421	6.87059
Thermi	0.215318	0.117612	1.74204	2.01394	2.07016	5.69597	17.5181	0.227635	1.03692	0.122359	0.430189	0.130825	4.04502	4.24225	0.151019	46.5411	0.099462	0.809608	0.147892	4.59776
Actinobacteria	0.554317	0.288328	12.9228	0.818307	0.077813	5.24842	7.2062	0.076516	0.103373	0.096385	0.075549	0.023201	0.118531	1.25239	0.049789	0.335615	0.190966	0.515473	0.158729	1.58488
Spirochaetes	0.010253	0.051801	0	0.897235	0.001621	0.02339	0.041973	0.012115	0.001276	1.03548	0	0.009667	3.13545	0.02986	1.30419	0.011828	0.000663	0	0.000637	0.345655
Cyanobacteria	0.290295	0.324165	1.33398	0.53773	0.016211	0.691923	0.193619	0.031244	0.797631	0.011769	0.005619	0.005156	0.019339	1.08594	0.016754	0.014785	0.004642	0.000589	0	0.283231
Tenericutes	0.010253	0.007819	0	0.005601	0	0.005935	0.002031	1.4232	2.30803	0	0	0	0.001872	0.02986	0.0269	0.002957	0.000663	0.000589	0	0.201353
Chloroflexi	0.000641	0.006842	0.019673	0.004583	0	0.022343	0.229499	0.000638	0.003829	0	0.000624	0.007089	0.009982	0.012137	0	0.001478	0.06034	0.001768	0.075221	0.0240362
TM7	0.013457	0.005539	0.029827	0.002037	0	0.065981	0.084624	0.001275	0.001276	0.002435	0	0.006445	0.009358	0.00655	0.001888	0.007392	0.009283	0	0.005737	0.0133213
Acidobacteria	0.002563	0.000977	0.007615	0	0	0.030023	0.079208	0.003188	0.000638	0	0	0.009667	0.001248	0.010596	0.00118	0.008871	0.01724	0.001474	0.003825	0.00938489
Planctomycetes	0	0	0	0.000509	0	0.025485	0.138783	0	0	0	0	0	0	0	0	0.005914	0.003315	0.000295	0.000637	0.00920726
Gemmatimonadetes	0	0	0	0.01273	0	0.003491	0.020987	0	0.000638	0.001217	0	0	0	0.003853	0	0	0.021882	0	0.000637	0.00344395
Unclassified	0	0.00391	0	0	0	0	0.008462	0	0	0	0.016858	0	0	0	0.007079	0	0.002652	0	0	0.00205058
Verrucomicrobia	0	0	0	0	0	0.012219	0.0044	0.003826	0	0.00142	0	0	0	0.00289	0	0	0.003315	0	0	0.00147737
TM6	0	0.001629	0	0	0	0	0.015909	0	0	0	0	0	0	0.001541	0	0	0	0	0.008925	0.00147389
Chlamydiae	0	0	0	0	0	0	0.019633	0	0	0.001623	0	0	0	0	0	0	0.000663	0	0.00255	0.00128784
Armatimonadetes	0	0	0.010789	0.000509	0	0	0.003385	0	0	0	0	0.000644	0	0	0	0.005914	0.000663	0	0	0.00115284
WPS-2	0.005767	0.001303	0	0	0	0	0.002031	0	0	0	0	0.001289	0	0.008091	0	0	0	0	0	0.000972684
GN02	0	0	0.015866	0	0	0	0	0	0	0	0	0	0	0	0	0	0	0	0	0.000835053
Lentisphaerae	0	0.001629	0	0	0	0	0	0	0	0	0	0	0	0.007898	0	0	0	0	0	0.000501421
Fusobacteria	0	0	0.006981	0	0	0	0.000677	0	0	0	0	0	0	0	0	0	0	0	0	0.000403053
Fibrobacteres	0	0	0	0	0	0.006284	0	0	0	0	0	0	0	0	0	0	0	0	0	0.000330737
BRC1	0	0	0	0	0	0.000349	0.000338	0	0	0	0	0	0	0.001156	0	0	0.002652	0.001179	0	0.000298632
NKB19	0	0	0	0	0	0	0.004739	0	0	0	0	0	0	0	0	0	0	0	0	0.000249421
SBR1093	0	0	0	0	0	0	0.003046	0	0	0	0	0	0	0	0	0	0	0	0.000637	0.000193842
Thermotogae	0	0	0	0	0	0.002095	0	0	0	0	0	0	0	0	0	0	0	0	0	0.000110263
Synergistetes	0	0	0	0	0	0	0.001015	0	0	0	0	0	0	0	0	0	0	0	0	5.34211e-05
Chlorobi	0	0	0	0	0	0	0	0	0	0	0	0	0	0	0	0	0	0	0	0

## Sheet: class
Table S3 Average of mean relative abundances and of bacterial class associated with six species of mosquitoes at eight sites
	DA-AAL	DA-CPA	HK-AAL	HK-ASU	HK-CGE	HK-CPI	LD-AAL	LS-AAL	LS-AGA	SY-AAL	SY-ASU	TC-AAL	TC-CPA	WC-AAL	WC-ASU	WC-CPA	WZS-AAL	WZS-ASU	WZS-CPI
Actinobacteria	0.553676	0.288002	12.9095	0.812706	0.077813	5.18768	6.57694	0.076516	0.103373	0.094356	0.0743	0.020623	0.112916	1.23948	0.049789	0.335615	0.100125	0.511347	0.048447	1.53543
Alphaproteobacteria	85.6519	0.825237	58.4214	24.4255	18.8341	24.3737	19.4885	83.0466	81.1804	86.8212	93.9699	49.0491	64.9904	37.3087	2.7476	4.97952	0.462165	1.29826	0.111557	38.8413
Anaerolineae	0	0.00619	0.007615	0	0	0.002095	0.116104	0	0	0	0	0.007089	0	0.004816	0	0	0.054372	0.000884	0.022311	0.0116566
Bacilli	0.791423	0.374338	6.17868	2.82869	0.449048	21.6783	7.09924	1.45954	0.73063	1.49488	1.45415	1.46485	2.17286	18.142	47.6911	17.2864	38.481	22.0816	0.070759	10.1016
Bacteroidia	1.3451	2.10235	0.048866	0.021896	0.003242	0.269508	0.048743	0.001275	0	0.030032	0.002497	0	0.007486	5.81385	45.5221	0.023656	0	0.002653	0	2.90754
Betaproteobacteria	2.92987	0.675046	4.47599	4.0727	0.012969	5.24703	0.758227	1.18217	0.075935	1.28345	0.4689	0.009022	0.366198	1.80239	0.273014	2.45428	0.01724	0.148246	0.008287	1.38216
Chloroplast	0.290295	0.209486	1.31557	0.516343	0.016211	0.627688	0.181433	0.031244	0.797631	0.011566	0.005619	0.005156	0.019339	1.06938	0.016754	0.010349	0.002652	0.000589	0	0.269858
Clostridia	0.457552	0.638557	0.081232	0.189937	0.008106	0.693669	0.206143	0.076516	0.049772	0.040177	0.019355	0.005156	0.059889	2.32234	0.012742	0.159676	0.005968	0.007958	0.004462	0.265222
Cytophagia	0.095483	0.04496	0.080597	0.01935	0	0.171061	0.068376	0.012115	0.003829	0.005682	0.003746	0.009022	0.014348	0.136586	0.000708	0.04879	0.005305	0.003831	0.000637	0.0381277
Deinococci	0.215318	0.117612	1.74204	2.01394	2.07016	5.69597	17.5181	0.227635	1.03692	0.122359	0.430189	0.130825	4.04502	4.24225	0.151019	46.5411	0.099462	0.809608	0.147892	4.59776
Deltaproteobacteria	0.006408	0.014987	0.021577	0.01935	0	0.027579	0.157738	0	0.001276	0.003855	0.008741	0.001933	0.001248	0.05317	0.000236	0	0.02586	0.000884	0.015299	0.0189548
Erysipelotrichi	0.00769	0.012706	0	0.008657	0	0.002444	0.016586	0.003188	0.001276	0.001015	0	0	0	0.081682	0.000236	0.011828	0.000663	0	0	0.00778795
Flavobacteriia	0.126243	0.452854	0.295734	0.171096	0.004863	0.662598	0.127612	0.03762	0.075296	0.183842	0.106143	0.060579	12.8225	0.532858	0.172964	0.780638	35.8499	19.8588	0.083508	3.81083
Gammaproteobacteria	7.33813	93.9044	14.1229	63.7108	78.5186	34.5703	46.0494	12.2292	13.5776	8.85101	3.4309	49.2025	12.1812	26.9502	2.00949	27.2381	24.7315	55.196	99.2988	35.4269
Mollicutes	0.010253	0.007819	0	0.005601	0	0.005935	0.002031	1.4232	2.30803	0	0	0	0.001872	0.02986	0.0269	0.002957	0.000663	0.000589	0	0.201353
Planctomycetia	0	0	0	0.000509	0	0.01571	0.133705	0	0	0	0	0	0	0	0	0.005914	0.003315	0.000295	0.000637	0.00842553
Rubrobacteria	0	0	0	0	0	0.005586	0.51485	0	0	0	0	0	0	0	0	0	0.036469	0.002947	0.003187	0.0296336
Saprospirae	0.052548	0.023783	0.030462	0.022915	0	0.125328	0.301937	0.095645	0.040201	0.00345	0.003122	0	0.008734	0.049317	0.000236	0.044354	0.000663	0.018568	0.000637	0.0432579
Sphingobacteriia	0.092279	0.110119	0.145963	0.212852	0.003242	0.314891	0.090039	0.076516	0.01021	0.007914	0.002497	0.003867	0.034312	0.103836	0.003068	0.036962	0.001326	0.051577	0.000637	0.0685319
Spirochaetes	0.010253	0.051801	0	0.897235	0.001621	0.02339	0.041973	0.012115	0.001276	1.03548	0	0.009667	3.13545	0.02986	1.30419	0.011828	0.000663	0	0.000637	0.345655
Unclassified	0.005767	0.040073	0	0.000509	0	0.014662	0.020987	0	0	0.000812	0.016858	0.001289	0	0.015604	0.007079	0	0.002652	0.000295	0	0.00666247
Others(<0.1%)	0.019866	0.099693	0.121848	0.049394	0	0.284868	0.481339	0.008927	0.006381	0.008928	0.003122	0.019334	0.026202	0.071857	0.010854	0.028091	0.118028	0.00501	0.182315	0.0813714

## Sheet: family
Table S3 Average of mean relative abundances and of bacterial family associated with six species of mosquitoes at eight sites
	DA-AAL	DA-CPA	HK-AAL	HK-ASU	HK-CGE	HK-CPI	LD-AAL	LS-AAL	LS-AGA	SY-AAL	SY-ASU	TC-AAL	TC-CPA	WC-AAL	WC-ASU	WC-CPA	WZS-AAL	WZS-ASU	WZS-CPI	Average
Rickettsiaceae	84.6861	0.032579	56.8895	23.1672	18.6914	3.55911	1.50562	68.7668	77.3402	84.343	93.8144	38.2834	41.0659	31.5719	2.71716	0.053225	0.009946	0.360448	0.005737	32.9928
Enterobacteriaceae	0.942018	0.155078	2.87547	45.9795	30.9341	8.16309	41.1822	10.5324	11.0182	8.35061	0.36026	22.4884	6.52605	21.4856	0.124119	1.9856	24.6658	49.557	97.8135	20.2705
Enterococcaceae	0.129447	0.078516	3.67066	0.06467	0.034043	17.2338	0.90378	0.095007	0.149955	0.861583	1.10201	0.000644	0.013101	14.6004	47.5717	1.41491	38.422	16.0315	0.011474	7.49417
Aeromonadaceae	5.75656	31.4388	1.50786	16.0153	46.9474	19.0373	0.162477	0.014028	0.022334	0.010146	2.38758	0.003222	0.043045	1.21155	1.7051	0.280911	0.011935	5.10728	1.44769	7.00582
Thermaceae	0.190326	0.093829	1.52309	1.9345	2.07016	5.41529	17.1001	0.170886	0.962901	0.107951	0.4202	0.129536	4.02505	4.18388	0.148423	46.4435	0.096809	0.79723	0.144067	4.52409
Moraxellaceae	0.403081	62.1632	8.45254	0.567265	0.001621	3.69002	0.291105	0.966014	1.03309	0.290576	0.53321	0.501389	1.0019	0.89638	0.066779	1.03494	0.010609	0.14972	0.003187	4.31877
Acetobacteraceae	0.044858	0.021177	0.015231	0.003055	0.001621	0.113808	11.4062	14.1344	3.42088	2.32177	0	10.7128	3.64513	2.58376	0.000708	0	0.003978	0.032714	0	2.55064
Porphyromonadaceae	0.012176	0.04724	0.001904	0.019859	0.003242	0.061791	0.002708	0.000638	0	0.008522	0.000624	0	0	0.187637	45.5221	0.022177	0	0	0	2.41529
Xanthomonadaceae	0.17046	0.082426	0.991915	1.03218	0.635476	2.20878	4.32156	0.268444	1.01267	0.075282	0.113635	0.018045	0.761092	3.23394	0.109253	23.9159	0.03448	0.374889	0.033786	2.07338
Flavobacteriaceae	0	0.000326	0.055847	0.001528	0.001621	0.020946	0.02708	0.001275	0.04722	0.017248	0.062437	0.001933	0.001872	0.001734	0	0	35.8426	0.003537	0.000637	1.89936
Weeksellaceae	0.072414	0.324165	0.215137	0.169568	0.003242	0.632925	0.093424	0.036345	0.028077	0.161927	0.043081	0.04769	12.7932	0.397235	0.172964	0.777681	0.007294	19.855	0.082233	1.89019
Halomonadaceae	0.006408	0.001303	0.017135	0.00662	0	0.010822	0.003723	0.439329	0.302462	0.08279	0	26.1882	0.182163	0.005972	0.001888	0.001478	0.000663	0.002063	0	1.43437
Paenibacillaceae	0.023711	0.015312	0.418851	1.21804	0.332328	0.967017	3.73258	0.043997	0.388606	0.034496	0.04433	0.05929	1.43984	2.56835	0.046957	14.563	0.019892	0.220159	0.035061	1.37747
Others(<0.5%)	1.43097	1.54394	2.58291	1.46501	0.092403	4.55266	4.0274	0.34496	0.305014	0.274546	0.233514	0.06509	0.493462	3.19772	0.18429	1.12808	0.244012	0.28824	0.156817	1.19006
Unclassified	0.44089	0.536258	1.45709	0.822381	0.021074	1.85514	3.2773	1.53415	3.12735	0.056614	0.026848	0.03609	3.7462	3.23298	0.06843	0.063575	0.135931	0.110816	0.15108	1.08948
Bartonellaceae	0.003845	0.003258	0.001269	0.004583	0	0.017455	0.013878	0.001913	0.012124	0.000812	0.000624	0.001289	19.5513	0.00366	0	0	0.000663	0.000295	0	1.03247
Rhodospirillaceae	0.001282	0.089919	0.07552	0.01273	0.034043	17.4217	0.279596	0	0.0134	0.000203	0	0.002578	0	0.00655	0.000944	0.010349	0.164443	0.659004	0.009562	0.988515
Comamonadaceae	2.75172	0.406266	3.74935	3.39544	0.003242	2.72056	0.149276	1.0929	0.039563	0.227266	0.337159	0.0058	0.338124	1.30806	0.06961	1.03494	0.013925	0.018273	0.005737	0.929853
Actinomycetaceae	0	0.000652	10.9936	0.003055	0	0.069122	0.003046	0	0.000638	0	0	0	0	0.003853	0.000236	0	0	0	0	0.582851
Sphingomonadaceae	0.117912	0.083729	0.567352	0.878904	0.068087	1.54025	0.86553	0.024868	0.06062	0.067774	0.062437	0.008378	0.193392	0.667324	0.018169	4.23585	0.047742	0.045682	0.014662	0.503613
Carnobacteriaceae	0.002563	0	0.908145	0.013749	0	0.00384	0.01794	0	0.003191	0.000203	0.289082	0	0.002495	0.00289	0.016046	0.005914	0.001989	5.51901	0.006375	0.357549
Prevotellaceae	1.04775	1.48562	0.015231	0	0	0.047129	0.030126	0	0	0.008725	0.001873	0	0.003119	3.94037	0	0	0	0.001179	0	0.346375
Borreliaceae	0	0	0	0.895708	0.001621	0.01152	0.038927	0.012115	0.001276	1.03548	0	0.009667	3.13545	0.003082	1.30419	0.011828	0.000663	0	0.000637	0.340114
Staphylococcaceae	0.442172	0.231314	0.604161	1.06629	0.034043	1.0529	0.252855	0.033157	0.027439	0.084616	0.013736	0.0058	0.459774	0.540371	0.031856	0.273519	0.00862	0.002947	0.00255	0.272006
Methylobacteriaceae	0.540218	0.362283	0.239253	0.145126	0.016211	0.246816	1.08724	0.041446	0.105925	0.024756	0.021229	0.012889	0.161576	0.636694	0.002832	0.193681	0.015251	0.040967	0.014024	0.205706
Bacillaceae	0.003845	0.004561	0.05902	0.046338	0.02918	0.849718	1.07607	0.08608	0.113583	0.003247	0.001249	0.033512	0.153466	0.167024	0.003775	0.925529	0.024534	0.292956	0.008287	0.204315
Pseudonocardiaceae	0.000641	0.002932	0.001904	0.001018	0	0.004538	3.71294	0.008289	0	0.001623	0	0	0.001248	0.000578	0	0	0.042437	0.005305	0.00765	0.199532
Rhodocyclaceae	0.017943	0.014661	0.090751	0.014767	0	2.07752	0.395023	0.002551	0.011486	0.001826	0.007492	0	0.003743	0.058179	0.000944	0.514511	0	0.003537	0.001275	0.169274
Caulobacteraceae	0.06985	0.048543	0.126924	0.10337	0.009727	0.326063	1.33604	0.030606	0.157612	0.023335	0.049325	0.007734	0.109797	0.187637	0.002832	0.343008	0.045089	0.096375	0.015299	0.162588
Neisseriaceae	0.104455	0.008471	0.250676	0.588142	0.001621	0.131612	0.003046	0.014666	0	0.955127	0.01436	0.001933	0.004367	0.169528	0.095095	0.49677	0	0.001179	0	0.149529
Leuconostocaceae	0	0.001629	0.015866	0.00662	0	0.032467	0.005416	0.639546	0.038924	0.239035	0	1.35787	0.031192	0.030823	0	0.002957	0	0	0	0.126439
Pseudomonadaceae	0.028837	0.056362	0.261464	0.099806	0	1.35836	0.050774	0.005739	0.185689	0.034293	0.025599	0.002578	0.01622	0.067233	0.001416	0.01922	0.002652	0.004421	0	0.116877
Ruminococcaceae	0.174305	0.290934	0.003173	0.057541	0.001621	0.214	0.066345	0.038258	0.016591	0.014204	0.006244	0.000644	0.013725	1.14932	0.002596	0.06801	0.004642	0.003831	0.001912	0.111995
Streptococcaceae	0.012176	0.008145	0.189117	0.014258	0.001621	0.850067	0.027757	0.552828	0.002552	0.230716	0.000624	0	0.001872	0.030438	0	0.002957	0	0.006189	0.000637	0.101682
Microbacteriaceae	0.073054	0.040399	0.063462	0.035136	0.008106	0.764537	0.282643	0.025505	0.012124	0.004261	0.018107	0.0058	0.023706	0.052014	0.000472	0.039919	0.033154	0.386384	0.005737	0.0986589
Micrococcaceae	0.033323	0.01857	0.102809	0.079437	0.011348	0.351896	0.527713	0	0.018505	0.004058	0.008741	0.004511	0.018715	0.054904	0.002124	0.075403	0.003978	0.004716	0.004462	0.0697481
Lachnospiraceae	0.149313	0.160291	0.005712	0.059578	0.004863	0.096003	0.055852	0.032519	0.014038	0.016842	0	0.000644	0.011853	0.56291	0.004719	0.054704	0.001326	0.001768	0.000637	0.0649248
Mycobacteriaceae	0.00769	0.000977	0.270349	0.000509	0	0.705189	0.18211	0	0.001914	0.002841	0	0	0.004991	0.002312	0	0	0.011272	0.004716	0.005737	0.0631898
Streptomycetaceae	0	0	0.049501	0.000509	0.003242	0.530986	0.029111	0	0	0.019886	0	0	0.001248	0.463698	0.002124	0	0	0	0	0.0579108
Cellulomonadaceae	0.007049	0.000652	0.644142	0.001528	0.001621	0.031768	0.314123	0	0.001914	0.000609	0	0.000644	0	0.000193	0	0.005914	0	0.000884	0.000637	0.0532462
Micromonosporaceae	0	0	0	0.000509	0	0.941881	0.004062	0	0	0	0	0	0.000624	0.002697	0	0	0.000663	0	0	0.0500229
Hyphomicrobiaceae	0.013457	0.007493	0.009519	0.00662	0	0.050271	0.637046	0.008289	0.001914	0.001217	0	0.001933	0.018715	0.015412	0.000236	0	0.03448	0.006189	0.005737	0.0430804
Paraprevotellaceae	0.087153	0.138137	0.026654	0.002037	0	0.023739	0.003385	0	0	0	0	0	0.001248	0.513208	0	0	0	0.000589	0	0.0419026
Rubrobacteraceae	0	0	0	0	0	0.005586	0.51485	0	0	0	0	0	0	0	0	0	0.036469	0.002947	0.003187	0.0296336

## Sheet:  genus
Table S3 Average of mean relative abundances and of bacterial genus associated with six species of mosquitoes at eight sites
	DA-AAL	DA-CPA	HK-AAL	HK-ASU	HK-CGE	HK-CPI	LD-AAL	LS-AAL	LS-AGA	SY-AAL	SY-ASU	TC-AAL	TC-CPA	WC-AAL	WC-ASU	WC-CPA	WZS-AAL	WZS-ASU	WZS-CPI	Average
Wolbachia	84.6855	0.031602	56.8882	23.1631	18.6914	3.55667	1.49784	68.7668	56.4417	84.343	93.8144	38.2834	41.0659	31.5713	2.71716	0.053225	0.007294	0.358974	0.005737	31.8918
Unclassified	7.52204	33.117	5.36256	18.9448	47.7142	27.5177	12.2951	2.81387	5.75443	0.539352	2.7622	48.3118	38.9704	27.5003	2.00808	27.6298	60.3042	23.8143	99.1356	25.8957
Enterococcus	0.129447	0.078191	3.61862	0.063143	0.034043	17.1092	0.902764	0.095007	0.149955	0.845146	1.09951	0.000644	0.012477	14.5941	47.5518	1.40603	38.4048	16.0283	0.011474	7.48077
Thermus	0.160207	0.093829	1.52309	1.9345	2.07016	5.41529	17.0943	0.170886	0.962901	0.107951	0.4202	0.129536	4.02505	4.1806	0.148423	46.4435	0.096809	0.79723	0.144067	4.52203
Acinetobacter	0.312083	62.1443	8.29959	0.535184	0	3.42296	0.275873	0.959638	1.02735	0.267444	0.523845	0.499455	0.992539	0.865364	0.062531	1.00241	0.007294	0.147952	0.003187	4.28153
Escherichia	0.376166	0.128037	1.58719	5.81726	30.9276	2.38298	2.186	1.79749	0.357339	0.130881	0.226646	0.035445	0.230823	3.49671	0.066779	1.95751	0.306342	0.044798	0.047173	2.74227
Enterobacter	0.545345	0.019222	0.728547	0.076382	0	3.78673	26.9269	1.37155	0.998634	7.08665	0.008741	0.054135	0.432949	0.112505	0.031384	0.013306	0.013925	7.30327	0.004462	2.60603
Dysgonomonas	0	0	0.001904	0.019859	0.001621	0.024088	0.002031	0	0	0.008117	0	0	0	0.071279	45.5221	0.022177	0	0	0	2.40385
Swaminathania	0.001922	0.00391	0	0	0.001621	0.003142	11.3687	13.3603	3.32198	2.31812	0	10.1328	1.12292	2.55679	0.000472	0	0.000663	0.030062	0	2.32755
Thorsellia	0	0	0.001269	39.5018	0.001621	1.3636	0.221037	0	0	0.001015	0	0	0	0	0.000236	0.007392	0	0	0.000637	2.16308
Others(<0.5%)	1.93851	2.02872	3.35144	2.11324	0.121584	8.1973	5.02393	0.928394	0.947586	0.435458	0.363382	0.094091	0.599516	4.31969	0.23054	2.37	0.356072	0.902446	0.228213	1.81843
Serratia	0.001282	0.001629	0.143425	0.008147	0	0.168966	10.7851	7.04585	8.14286	0.007711	0.000624	0.478188	5.45927	0.01965	0.000944	0.002957	0.340159	0.501916	0.263911	1.75645
Providencia	0.000641	0.001955	0.366812	0.000509	0.001621	0.324317	0.019294	0.232736	0.000638	0.00832	0.036213	0.000644	0.35684	1.06514	0.001416	0.004435	0	22.7834	0.000637	1.32661
Rickettsia	0.000641	0.000977	0.001269	0.004074	0	0.000349	0.005754	0	20.8986	0	0	0	0	0.000578	0	0	0.002652	0.001179	0	1.10084
Elizabethkingia	0.016662	0.004561	0.009519	0.008657	0	0.06633	0.044004	0.008927	0.003829	0.016639	0.012487	0.001933	0.030568	0.010403	0.001888	0.023656	0.001326	19.842	0.064384	1.06146
Novispirillum	0	0.037792	0.001904	0.007129	0.034043	17.2733	0.000338	0	0	0.000203	0	0	0	0	0.000944	0	0	0.656646	0	0.948015
Paenibacillus	0.010253	0.009448	0.219579	0.733268	0.183186	0.49852	2.46491	0.032519	0.249499	0.01461	0.006868	0.0174	0.414858	1.46276	0.027844	8.16417	0.011272	0.15532	0.021036	0.773543
Comamonas	2.5332	0.054408	3.1674	3.15611	0	0.184327	0.016925	0.899063	0.012124	0.029829	0.151097	0.000644	0.201502	0.955907	0.052857	0.267605	0	0.009726	0.003187	0.615574
Actinomyces	0	0.000652	10.9936	0.003055	0	0.067377	0.003046	0	0.000638	0	0	0	0	0.000578	0.000236	0	0	0	0	0.582587
Brevibacillus	0.005767	0.00391	0.158021	0.348812	0.115099	0.355038	1.05204	0.007652	0.113583	0.017248	0.037462	0.036734	0.847807	0.877115	0.015338	5.35506	0.00862	0.050987	0.012112	0.495705
Sphingomonas	0.10061	0.074933	0.351581	0.836639	0.064845	0.738703	0.724378	0.022955	0.05041	0.060469	0.062437	0.008378	0.185906	0.633611	0.017462	4.17079	0.014588	0.038314	0.008287	0.429753
Prevotella	1.09838	1.5599	0.038077	0.002037	0	0.051667	0.031818	0	0	0.008725	0.001873	0	0.004367	4.23242	0	0	0	0.001474	0	0.370039
Carnobacterium	0.002563	0	0.908145	0.004074	0	0.003142	0.017602	0	0.003191	0.000203	0.289082	0	0	0.001926	0.01581	0	0.001989	5.51842	0.006375	0.356449
Spironema	0	0	0	0.895708	0.001621	0.01152	0.038927	0.012115	0.001276	1.03548	0	0.009667	3.13545	0.003082	1.30419	0.011828	0.000663	0	0.000637	0.340114
Staphylococcus	0.416539	0.212418	0.58893	0.970053	0.030801	1.02078	0.242362	0.033157	0.027439	0.075891	0.012487	0.005156	0.45416	0.474679	0.027372	0.273519	0.00862	0.002653	0.001912	0.256786
Chryseobacterium	0.048062	0.307224	0.152309	0.141052	0	0.419972	0.032495	0.008289	0.016591	0.140418	0.02997	0.014178	0.023706	0.3641	0.171076	0.709671	0.005968	0.008842	0.010199	0.137059
Pseudomonas	0.028837	0.056362	0.261464	0.099806	0	1.35836	0.050774	0.005739	0.185689	0.033887	0.025599	0.002578	0.01622	0.067233	0.001416	0.01922	0.002652	0.004421	0	0.116856
C39	0.001282	0.001955	0.025385	0.004583	0	1.78357	0.349665	0	0	0	0	0	0	0.000963	0.000472	0.010349	0	0	0	0.114643
Gluconobacter	0	0.002281	0	0	0	0	0	0.3609	0.085506	0.00142	0	0.509122	1.16035	0.006935	0	0	0	0.000295	0	0.111937
Pseudonocardia	0.000641	0.000977	0	0.001018	0	0	1.98324	0	0	0.00142	0	0	0	0.000578	0	0	0.026523	0.003242	0.000637	0.106225
Leuconostoc	0	0.000326	0.004442	0	0	0.002793	0.001354	0.325831	0.038286	0.232745	0	1.33919	0.022458	0.016375	0	0.002957	0	0	0	0.104566
Erwinia	0.016021	0.001629	0.017769	0.004583	0	0.060395	0.580856	0.02168	0.024886	1.01986	0	0.005156	0.001872	0.005972	0.000708	0	0	0.079576	0.000637	0.0969262
Lactococcus	0.002563	0	0.164367	0.003564	0	0.611629	0.01354	0.550277	0	0.229701	0	0	0.000624	0.004238	0	0	0	0.002947	0.000637	0.083373
Actinomycetospora	0	0.001955	0.001904	0	0	0.001047	1.49039	0.008289	0	0.000203	0	0	0.001248	0	0	0	0.005968	0.001768	0.003187	0.0797873
Morganella	0	0	0.027289	0.555553	0	0	0.000338	0	0	0	0.051823	0	0	0.000385	0.01581	0	0	0.815208	0.000637	0.0772128
Asticcacaulis	0.032041	0.013683	0.04252	0.019859	0	0.015011	0.810694	0.014666	0.11103	0.002029	0.02435	0.002578	0.077357	0.033713	0.000472	0.016263	0.004642	0.070734	0.005737	0.0682831
Bacillus	0.003204	0.004235	0.006346	0.009675	0.001621	0.136499	0.715238	0.082892	0.069553	0.002029	0.001249	0.026423	0.11354	0.015604	0.000944	0.031048	0.019229	0.015915	0.005737	0.0663674
Mycobacterium	0.00769	0.000977	0.270349	0.000509	0	0.705189	0.18211	0	0.001914	0.002841	0	0	0.004991	0.002312	0	0	0.011272	0.004716	0.005737	0.0631898
Streptomyces	0	0	0.049501	0.000509	0.003242	0.530986	0.029111	0	0	0.019886	0	0	0.001248	0.463698	0.002124	0	0	0	0	0.0579108
Acidovorax	0.001922	0.000977	0.027923	0.002546	0	0.812713	0.001692	0.062488	0.000638	0.006087	0.025599	0	0.033064	0.009825	0.000708	0.025134	0	0	0.000637	0.0532607
Chromobacterium	0	0	0.000635	0.009166	0	0	0	0	0	0.948431	0.011863	0	0	0.001541	0.000472	0	0	0	0	0.0511636
Cellulomonas	0	0	0.637161	0	0	0.012219	0.002708	0	0	0.000609	0	0.000644	0	0	0	0.005914	0	0	0	0.0346976
Rubrobacter	0	0	0	0	0	0.005586	0.51485	0	0	0	0	0	0	0	0	0	0.036469	0.002947	0.003187	0.0296336
